# Supplementary material for: A role of ADAR2 and RNA editing of glutamate receptors in mood disorders and schizophrenia
Source: Mol Brain. 2014 Jan 21;7:5. doi: 10.1186/1756-6606-7-5 (PMC3902024; doi:10.1186/1756-6606-7-5)
Supplement: Additional file 2: Table S1 — List of primers used in this study. Forward and reverse primer sets used in RNA editing analysis and RT-PCR for human and mouse samples. [file 1756-6606-7-5-S2.xlsx]

## Sheet: Sheet1
Additional Table 1 List of primers used in this study
Primers used for RNA editing analysis
gene and form	site	forward	reverse	PE-DHPLC primer
human
GRIA2	Q/R	TAGCCTATGAGATCTGGATGTGCA	TGTAGGAGGAGATTATGATCAGGG	TCTGGTTTTCCTTGGGTGCCTTTATGC
GRIA2_flop	R/G	TCCACGATGAACGAGTACATTGAG	ACAGGCCTTGTTCATTCAGTTTTAG	TCGCAACACCTAAAGGATCCTCATTA
GRIA2_flip	R/G	TCCACGATGAACGAGTACATTGAG	CCTTGGCTCCACATTCACCTTTATC	TCGCAACACCTAAAGGATCCTCATTA
GRIA3_flop	R/G	CTCCCATAGAGAGTGCTGAAGACTT	ACTCTCCTTTGTCGTACCACCATTT	GGCAACCCCTAAAGGCTCAGCATTA
GRIA3_flip	R/G	CTCCCATAGAGAGTGCTGAAGACTT	TGTCTAAGATGCCTTGTTCACTGAGT	GGCAACCCCTAAAGGCTCAGCATTA
GRIA4_flop	R/G	AGCAGAGCCATCAGTATTCACTAGG	AGAGGCCTTGTTCATTCAGTTTTAA	AGCAACGCCCAAGGGTTCCTCATTA
GRIA4_flip	R/G	AGCAGAGCCATCAGTATTCACTAGG	AGACGCCTGCCTCACTGAGTTTCAA	AGCAACGCCCAAGGGTTCCTCATTA
gene and form	site	forward	reverse	sequencing primer
mouse
Grik1	Q/R	TTGTGATTGCAAGGTTCACACC	Bio-TTCTGGTCGATAGAGCCTTGG	TGGCGTTGGAGCTCTCATGC
Grik2	Q/R	TAATCCACACCCTTGCAACCC	Bio-ACCACCAAATGCCTCCCACTA	TGGAGTTGGAGCTCTCATGC
Gria2	Q/R	Bio-ATTTAGCCCCTACGAGTGGCA	ACCACCACACACCTCCAACAA	GCGAAATATCGCATCCTCGC
Gria2_flip	R/G	Bio-ATCGCCACACCTAAAGGATCC	TCCTTGGCTCCACATTCACCT	TGCAAGATTTACTGGGGTTC
Gria2_flop	R/G	Bio-ATCGCAACACCTAAAGGATCC	CCTTTGTCGTACCACCATTTGT	TGCGAGGTTAACCGCATTTC
Gria3_flip	R/G	Bio-TTGAGCAGAGAAAGCCGTGTG	TTCCCCCTTATCGTACCACCA	TGCAAGGTTTACAGGCGTTC
Gria3_flop	R/G	Bio-TTGAGCAGAGAAAGCCGTGTG	TCCTTTGTCGTACCACCATTTG	TGCCAGGTTAACAGCATTTC
Gria4_flip	R/G	Bio-CAGCGAAAGCCCTGTGACA	GCCTGCCTCACTGAGTTTCAAA	GGCAAGGTTTACAGGAGTTC
Gria4_flop	R/G	Bio-CAGCGAAAGCCCTGTGACA	CCGCTGCCACATTCTCCTT	TGCGAGGTTAACAGCATTTC
Primers used for RT-PCR
		forward	reverse
ADAR2		CAAGCCTTTGCTCAGTGGCAT	CGTTGATGACCTCAATAGCGGA
GAPDH		ATCATCAGCAATGCCTCCTGC	ATGGCATGGACTGTGGTCATG
CFL1		CGCCCCTTAAGAGCAAAATG	TGCAATTCATGCTTGATCCC
